# Supplementary material for: SPRITE: improving spatial gene expression imputation with gene and cell networks
Source: Bioinformatics. 2024 Jun 28;40(Suppl 1):i521–8. doi: 10.1093/bioinformatics/btae253 (PMC11211834; doi:10.1093/bioinformatics/btae253)
Supplement: btae253_Supplementary_Data [file btae253_supplementary_data.zip]

Archive with 2 entries (1 files):
- btae253_Supplementary_Data/
- btae253_Supplementary_Data/btae253_Supplementary_Data.xlsx
