# Supplementary material for: SPRITE: improving spatial gene expression imputation with gene and cell networks
Source: Bioinformatics. 2024 Jun 28;40(Suppl 1):i521–8. doi: 10.1093/bioinformatics/btae253 (PMC11211834; doi:10.1093/bioinformatics/btae253)
Supplement: btae253_Supplementary_Data [file btae253_supplementary_data.zip › btae253_Supplementary_Data/btae253_Supplementary_Data.xlsx]

## Sheet: Sheet1
Name	Spatial Transcriptomics Dataset Source	RNAseq Dataset Source	Organism	Tissue	Cell type metadata available	Number of cell types	Number of cells (spatial)	Number of genes (spatial)
Mouse Hipp. (seqFISH)	seqFISH data from https://content.cruk.cam.ac.uk/jmlab/SpatialMouseAtlas2020/	10X Chromium data from GSE158450 in GEO for ‘HIPP_sc_Rep1_10X sample'	Mouse	Brain (Hippocampus)	No	Not applicable	3585	155
Mouse VISP (MERFISH)	MERFISH data from https://github.com/spacetx-spacejam/data/	Smart-seq data on mouse primary visual cortex (VISp) from https://portal.brain-map.org/atlases-and-data/rnaseq/mouse-v1-and-alm-smart-seq	Mouse	Brain (Primary Visual Cortex)	No	Not applicable	2376	242
Mouse PC (STARmap)	STARmap data from https://www.starmapresources.com/data	10X Chromium data from GSE158450 in GEO for ‘PFC sc Rep2 10X’	Mouse	Brain (Prefrontal Cortex)	No	Not applicable	1380	90
Human MTG (ISS)	ISS data from https://github.com/ spacetx-spacejam/data	Smart-seq data from https://portal.brain-map.org/atlases-and-data/rnaseq/human-mtg-smart-seq	Human	Brain (Middle Temporal Gyrus)	No	Not applicable	6000	115
Mouse VISP (ISS)	ISS data from https://github.com/spacetx-spacejam/data	Smart-seq data on mouse primary visual cortex (VISp) from https://portal.brain-map.org/atlases-and-data/rnaseq/mouse-v1-and-alm-smart-seq	Mouse	Brain (Primary Visual Cortex)	No	Not applicable	6000	114
Drosophila Embryo (FISH)	Virtual FISH data from https://github.com/rajewsky-lab/distmap	Drop-seq data from GSE95025 in GEO	Drosophila	Whole Embryo	No	Not applicable	3039	84
Mouse SC (osmFISH)	osmFISH data from http://linnarssonlab.org/osmFISH/	Smart-seq data on mouse somatosensory cortex (SSp) from https://portal.brain-map.org/atlases-and-data/rnaseq/mouse-whole-cortex-and-hippocampus-smart-seq	Mouse	Brain (Somatosensory Cortex)	Yes	31	3405	32
Mouse VISP (ExSeq)	ExSeq data from https://github.com/spacetx-spacejam/data	Smart-seq data on mouse primary visual cortex (VISp) from https://portal.brain-map.org/atlases-and-data/rnaseq/mouse-v1-and-alm-smart-seq	Mouse	Brain (Primary Visual Cortex)	No	Not applicable	1154	42
Axolotl Brain (Stereo-seq)	Stereo-seq data from 'Stage44.h5ad' at https://db.cngb.org/stomics/artista/download/	10X Chromium data from 'animal1' in ' all_nuclei_clustered_highlevel_anno.rds' at https://zenodo.org/records/6390083	Axolotl	Brain (Whole)	Yes	9	1477	41
Human U2OS (MERFISH)	MERFISH data from https://www.pnas.org/doi/suppl/10.1073/pnas.1912459116/suppl_file/pnas.1912459116.sd12.csv	10X Chromium data from 'BC22' in GSE152048 in the GEO database	Human	Sarcoma (cells)	No	Not applicable	645	7251
Mouse Gast. (seqFISH)	seqFISH data from https://content.cruk.cam.ac.uk/jmlab/SpatialMouseAtlas2020/	10X Chromium data from ‘Sample 21’ in the MouseGastrulationData R package	Mouse	Whole Embryo	Yes	24	8425	295
